# Supplementary material for: Genes Related to Frontonasal Malformations Are Regulated by miR-338-5p, miR-653-5p, and miR-374-5p in O9-1 Cells
Source: J Dev Biol. 2024 Jul 6;12(3):19. doi: 10.3390/jdb12030019 (PMC11270360; doi:10.3390/jdb12030019)
Supplement: Supplementary file 1 [file jdb-12-00019-s001.zip]

Archive with 1 entries (1 files):
- jdb-2971344-supplementary.pdf
